# Supplementary material for: miR-221-5p and miR-186-5p Are the Critical Bladder Cancer Derived Exosomal miRNAs in Natural Killer Cell Dysfunction
Source: Int J Mol Sci. 2022 Dec 2;23(23):15177. doi: 10.3390/ijms232315177 (PMC9740765; doi:10.3390/ijms232315177)
Supplement: Supplementary file 1 [file ijms-23-15177-s001.zip]

Archive with 1 entries (1 files):
- Supplementary S1.jpeg
